# Supplementary material for: In Tandem Control of La-Doping and CuO-Heterojunction on SrTiO3 Perovskite by Double-Nozzle Flame Spray Pyrolysis: Selective H2 vs. CH4 Photocatalytic Production from H2O/CH3OH
Source: Nanomaterials (Basel). 2023 Jan 25;13(3):482. doi: 10.3390/nano13030482 (PMC9920848; doi:10.3390/nano13030482)
Supplement: Supplementary file 1 [file nanomaterials-13-00482-s001.zip]

Archive with 1 entries (1 files):
- nanomaterials-2164592-supplementary.pdf
